# Supplementary material for: Proteomic Analysis of Seedling Roots of Two Maize Inbred Lines That Differ Significantly in the Salt Stress Response
Source: PLoS One. 2015 Feb 6;10(2):e0116697. doi: 10.1371/journal.pone.0116697 (PMC4320067; doi:10.1371/journal.pone.0116697)
Supplement: S1 Table — (XLSX) [file pone.0116697.s003.xlsx]

## Sheet: Sheet1
S1 Table. List of 162 maize inbred lines used in this study.
No.	Inbred line
1	178
2	287
3	344
4	374
5	444
6	461
7	488
8	2750
9	8166
10	8902
11	9058
12	9801
13	A632
14	Ai jin 525
15	B73
16	B84
17	BN2
18	BX144
19	C005
20	Chang 7-2
21	Chuan 273
22	Chuan 321
23	CML292
24	CML296
25	CN165
26	CN962
27	D729
28	Dan 257
29	Dan 3130
30	Dan 340
31	Dan 341
32	Dan 598
33	Dan 599
34	Dan 9046
35	Dan huang 02
36	De811
37	DH212
38	DH351
39	DH382
40	Dong 237
41	Dong 46
42	Duo bai 18
43	E28
44	ES40
45	F28
46	F29
47	F35
48	F36
49	F63
50	F68
51	F78
52	F94
53	Feng ke 1
54	FR218
55	Fu 842
56	Fu 96
57	Ga24
58	Ga25
59	Guan 17
60	H10
61	H205
62	H21
63	H285
64	Han 21
65	He 344
66	HN287
67	HR962
68	Huang 308
69	Huang C
70	Huang ye 4
71	Huang zao 4
72	Huo bai
73	Ji 412
74	Ji 419
75	Ji 465
76	Ji 495
77	Ji 81162
78	Ji 818
79	Ji 842
80	Ji 846
81	Ji 853
82	Ji 856
83	Ji 880
84	Jin huang 96
85	Jing 24
86	Jing 83
87	Jing 89
88	Jing nuo 6
89	Jiu 138
90	Jun 928
91	K10
92	K12
93	K14
94	K22
95	K36
96	L239
97	L41
98	L7221
99	Liao 2204
100	Liao 2345
101	Liao 3053
102	Liao 5110
103	Liao 7794
104	Liao ju 311
105	Lo1067
106	Lo1125
107	Long kang 1
108	Long kang 15
109	Lu 28
110	Lu 65
111	Lu yuan 92
112	Lv 28
113	Lv 9
114	Mo17
115	OSL001
116	OSL038
117	P138
118	P17
119	P28
120	P78
121	PH4CV
122	PH6WC
123	Qi 205
124	Qi 209
125	Qi 318
126	Qi 319
127	S7913
128	SD1
129	SD2
130	SD75
131	SD87
132	SD88
133	SD89
134	SD97
135	Shen 135
136	Shen 137
137	Shen 5003
138	SQ837
139	Tie 7922
140	W22
141	W24
142	Wu 202
143	Xu 363
144	Xu 366
145	Yan 103
146	Yan 172
147	Ye 478
148	Ye 515
149	Ye 8112
150	Yu 12
151	Z706
152	Zao 49
153	Zheng 22
154	Zheng 58
155	Zhong 106
156	Zhong 17
157	Zhong 451
158	Zhong huang 204
159	Zhong huang 64
160	Zi 330
161	Zong 3
162	Zun 90110
