# Supplementary material for: Proteomic Analysis of Seedling Roots of Two Maize Inbred Lines That Differ Significantly in the Salt Stress Response
Source: PLoS One. 2015 Feb 6;10(2):e0116697. doi: 10.1371/journal.pone.0116697 (PMC4320067; doi:10.1371/journal.pone.0116697)
Supplement: S5 Table — (XLSX) [file pone.0116697.s007.xlsx]

## Sheet: Sheet1
S5 Table. Detail information of GO analysis for salt-responsive proteins through the agriGO program.
Ontology	GO terms	Number in input list	Number in BG/Ref	p-value	FDR
Biological Process	carbohydrate metabolic process	7	1828	8.3e-05	0.033
Biological Process	cellular carbohydrate metabolic process	5	959	0.00026	0.052
Biological Process	isocitrate metabolic process	1	5	0.0037	0.49
Biological Process	external encapsulating structure organization	1	14	0.0091	0.49
Biological Process	cellular polysaccharide metabolic process	2	243	0.0098	0.49
Biological Process	cellular glucan metabolic process	2	191	0.0062	0.49
Biological Process	glucan metabolic process	2	191	0.0062	0.49
Biological Process	cellular cell wall organization	1	12	0.0079	0.49
Biological Process	D-ribose metabolic process	1	21	0.013	0.6
Biological Process	sucrose metabolic process	1	29	0.018	0.65
Biological Process	response to biotic stimulus	1	31	0.019	0.65
Biological Process	polysaccharide metabolic process	2	328	0.017	0.65
Biological Process	cellular cell wall organization or biogenesis	1	37	0.023	0.71
Biological Process	pentose metabolic process	1	53	0.033	0.9
Biological Process	glycoside metabolic process	1	79	0.048	0.9
Biological Process	protein folding	2	555	0.045	0.9
Biological Process	oligosaccharide metabolic process	1	81	0.049	0.9
Biological Process	cellulose biosynthetic process	1	65	0.04	0.9
Biological Process	disaccharide metabolic process	1	79	0.048	0.9
Biological Process	cellulose metabolic process	1	65	0.04	0.9
Biological Process	metabolic process	17	20231	0.045	0.9
Biological Process	monosaccharide metabolic process	2	497	0.037	0.9
Biological Process	actin cytoskeleton organization	1	93	0.056	0.94
Biological Process	actin filament-based process	1	93	0.056	0.94
Biological Process	hexose catabolic process	1	318	0.18	1
Biological Process	primary metabolic process	12	15885	0.23	1
Biological Process	cellular macromolecule biosynthetic process	3	6057	0.74	1
Biological Process	monosaccharide catabolic process	1	318	0.18	1
Biological Process	one-carbon metabolic process	1	124	0.074	1
Biological Process	cellular catabolic process	1	806	0.39	1
Biological Process	cellular biosynthetic process	3	7619	0.87	1
Biological Process	small molecule metabolic process	4	2730	0.082	1
Biological Process	small molecule catabolic process	1	405	0.22	1
Biological Process	response to chemical stimulus	1	626	0.32	1
Biological Process	generation of precursor metabolites and energy	1	705	0.35	1
Biological Process	cellular polysaccharide biosynthetic process	1	195	0.11	1
Biological Process	localization	2	3887	0.7	1
Biological Process	cellular protein metabolic process	4	5860	0.49	1
Biological Process	cellular macromolecule catabolic process	1	653	0.33	1
Biological Process	cellular macromolecule metabolic process	7	11296	0.56	1
Biological Process	cell wall organization	1	172	0.1	1
Biological Process	cellular component organization	2	1290	0.19	1
Biological Process	response to oxidative stress	1	315	0.18	1
Biological Process	cell wall organization or biogenesis	1	270	0.15	1
Biological Process	macromolecule metabolic process	8	12696	0.54	1
Biological Process	glycolysis	1	262	0.15	1
Biological Process	proteolysis	1	1613	0.64	1
Biological Process	cellular carbohydrate catabolic process	1	332	0.19	1
Biological Process	transport	2	3841	0.7	1
Biological Process	gene expression	2	6042	0.9	1
Biological Process	polysaccharide biosynthetic process	1	201	0.12	1
Biological Process	alcohol catabolic process	1	332	0.19	1
Biological Process	hexose metabolic process	1	457	0.25	1
Biological Process	defense response	1	608	0.31	1
Biological Process	cellular carbohydrate biosynthetic process	1	285	0.16	1
Biological Process	response to stress	4	3059	0.11	1
Biological Process	macromolecule biosynthetic process	3	6064	0.74	1
Biological Process	carboxylic acid metabolic process	1	1186	0.52	1
Biological Process	oxoacid metabolic process	1	1186	0.52	1
Biological Process	establishment of localization	2	3841	0.7	1
Biological Process	catabolic process	1	1005	0.46	1
Biological Process	macromolecule catabolic process	1	776	0.38	1
Biological Process	oxidation reduction	3	2743	0.23	1
Biological Process	heterocycle metabolic process	1	797	0.39	1
Biological Process	cytoskeleton organization	1	137	0.081	1
Biological Process	organic acid metabolic process	1	1188	0.52	1
Biological Process	transmembrane transport	2	1420	0.22	1
Biological Process	protein metabolic process	5	7175	0.45	1
Biological Process	response to stimulus	4	3421	0.15	1
Biological Process	carbohydrate catabolic process	1	408	0.22	1
Biological Process	biosynthetic process	4	7998	0.75	1
Biological Process	cellular metabolic process	11	14490	0.24	1
Biological Process	carbohydrate biosynthetic process	1	293	0.17	1
Biological Process	alcohol metabolic process	2	729	0.073	1
Biological Process	translation	2	1871	0.32	1
Biological Process	organelle organization	1	657	0.33	1
Biological Process	glucan biosynthetic process	1	143	0.085	1
Biological Process	cellular process	14	18476	0.19	1
Biological Process	glucose catabolic process	1	318	0.18	1
Biological Process	glucose metabolic process	1	418	0.23	1
Biological Process	cellular ketone metabolic process	1	1198	0.53	1
Mollecular Function	NAD or NADH binding	2	139	0.0034	0.11
Mollecular Function	adenosylhomocysteinase activity	1	4	0.0031	0.11
Mollecular Function	protein domain specific binding	2	56	0.00058	0.11
Mollecular Function	oxidoreductase activity, acting on CH-OH group of donors	3	441	0.0024	0.11
Mollecular Function	oxidoreductase activity, acting on the CH-OH group of donors, NAD or NADP as acceptor	3	394	0.0018	0.11
Mollecular Function	hydrolase activity, acting on ether bonds	1	4	0.0031	0.11
Mollecular Function	trialkylsulfonium hydrolase activity	1	4	0.0031	0.11
Mollecular Function	glucosyltransferase activity	2	121	0.0026	0.11
Mollecular Function	UDP-glucosyltransferase activity	2	100	0.0018	0.11
Mollecular Function	isocitrate dehydrogenase (NADP+) activity	1	5	0.0037	0.11
Mollecular Function	nutrient reservoir activity	2	146	0.0037	0.11
Mollecular Function	transferase activity, transferring hexosyl groups	3	542	0.0043	0.12
Mollecular Function	UDP-glycosyltransferase activity	2	164	0.0046	0.12
Mollecular Function	glycogenin glucosyltransferase activity	1	11	0.0073	0.17
Mollecular Function	sucrose synthase activity	1	11	0.0073	0.17
Mollecular Function	isocitrate dehydrogenase activity	1	13	0.0085	0.18
Mollecular Function	transferase activity, transferring glycosyl groups	3	747	0.01	0.21
Mollecular Function	hydrolase activity, hydrolyzing O-glycosyl compounds	3	767	0.011	0.21
Mollecular Function	hydrolase activity, acting on glycosyl bonds	3	821	0.013	0.23
Mollecular Function	ribokinase activity	1	21	0.013	0.23
Mollecular Function	unfolded protein binding	2	319	0.016	0.26
Mollecular Function	fructose-bisphosphate aldolase activity	1	28	0.018	0.27
Mollecular Function	aldehyde-lyase activity	1	34	0.021	0.31
Mollecular Function	cofactor binding	3	1034	0.025	0.35
Mollecular Function	xyloglucan:xyloglucosyl transferase activity	1	48	0.03	0.4
Mollecular Function	oxidoreductase activity	5	3266	0.045	0.58
Mollecular Function	manganese ion binding	1	90	0.054	0.68
Mollecular Function	carbohydrate kinase activity	1	127	0.075	0.88
Mollecular Function	coenzyme binding	2	734	0.074	0.88
Mollecular Function	structural constituent of ribosome	2	1378	0.21	1
Mollecular Function	transferase activity	4	5727	0.47	1
Mollecular Function	metal ion binding	4	6652	0.6	1
Mollecular Function	antioxidant activity	1	374	0.21	1
Mollecular Function	binding	12	24279	0.92	1
Mollecular Function	purine nucleotide binding	2	6079	0.91	1
Mollecular Function	oxidoreductase activity, acting on peroxide as acceptor	1	329	0.18	1
Mollecular Function	ATP binding	2	5133	0.84	1
Mollecular Function	hydrolase activity	5	6078	0.31	1
Mollecular Function	kinase activity	1	3006	0.85	1
Mollecular Function	heme binding	1	876	0.42	1
Mollecular Function	transition metal ion binding	3	5507	0.68	1
Mollecular Function	catalytic activity	13	17617	0.24	1
Mollecular Function	tetrapyrrole binding	1	880	0.42	1
Mollecular Function	phosphotransferase activity, alcohol group as acceptor	1	2858	0.84	1
Mollecular Function	transferase activity, transferring phosphorus-containing groups	1	3661	0.9	1
Mollecular Function	carbon-carbon lyase activity	1	256	0.15	1
Mollecular Function	adenyl ribonucleotide binding	2	5137	0.84	1
Mollecular Function	purine ribonucleotide binding	2	5800	0.89	1
Mollecular Function	peroxidase activity	1	329	0.18	1
Mollecular Function	ribonucleotide binding	2	5800	0.89	1
Mollecular Function	peptidase activity	1	1529	0.62	1
Mollecular Function	nucleotide binding	4	6408	0.57	1
Mollecular Function	cysteine-type peptidase activity	1	332	0.19	1
Mollecular Function	cation binding	4	6664	0.6	1
Mollecular Function	lyase activity	1	655	0.33	1
Mollecular Function	magnesium ion binding	1	275	0.16	1
Mollecular Function	iron ion binding	1	1187	0.52	1
Mollecular Function	copper ion binding	1	194	0.11	1
Mollecular Function	transporter activity	2	2411	0.44	1
Mollecular Function	adenyl nucleotide binding	2	5398	0.86	1
Mollecular Function	cytoskeletal protein binding	1	171	0.1	1
Mollecular Function	cysteine-type endopeptidase activity	1	164	0.096	1
Mollecular Function	protein binding	5	4766	0.16	1
Mollecular Function	endopeptidase activity	1	932	0.44	1
Mollecular Function	actin binding	1	164	0.096	1
Mollecular Function	purine nucleoside binding	2	5398	0.86	1
Mollecular Function	nucleoside binding	2	5400	0.86	1
Mollecular Function	ion binding	4	6665	0.6	1
Mollecular Function	structural molecule activity	2	2019	0.35	1
Mollecular Function	peptidase activity, acting on L-amino acid peptides	1	1493	0.61	1
Cellular Component	plant-type cell wall	1	11	0.0073	0.35
Cellular Component	external encapsulating structure	2	219	0.008	0.35
Cellular Component	apoplast	2	126	0.0028	0.35
Cellular Component	cell wall	2	172	0.0051	0.35
Cellular Component	cell junction	1	35	0.022	0.77
Cellular Component	envelope	1	359	0.2	1
Cellular Component	ribonucleoprotein complex	2	1484	0.23	1
Cellular Component	integral to membrane	1	2156	0.74	1
Cellular Component	membrane	3	5307	0.65	1
Cellular Component	macromolecular complex	2	3586	0.66	1
Cellular Component	Golgi apparatus	1	138	0.082	1
Cellular Component	organelle envelope	1	310	0.17	1
Cellular Component	mitochondrial membrane	1	241	0.14	1
Cellular Component	intracellular membrane-bounded organelle	2	4093	0.73	1
Cellular Component	mitochondrial part	1	309	0.17	1
Cellular Component	intracellular part	5	7930	0.55	1
Cellular Component	organelle part	1	1764	0.67	1
Cellular Component	cell part	7	13914	0.8	1
Cellular Component	intracellular non-membrane-bounded organelle	3	2597	0.21	1
Cellular Component	intracellular organelle	5	6224	0.33	1
Cellular Component	non-membrane-bounded organelle	3	2597	0.21	1
Cellular Component	membrane-bounded organelle	2	4127	0.74	1
Cellular Component	organelle	5	6224	0.33	1
Cellular Component	cytoskeleton	1	513	0.27	1
Cellular Component	mitochondrial inner membrane	1	210	0.12	1
Cellular Component	ribosome	2	1390	0.21	1
Cellular Component	intracellular organelle part	1	1764	0.67	1
Cellular Component	cytoplasmic part	4	2678	0.078	1
Cellular Component	mitochondrion	1	354	0.2	1
Cellular Component	intrinsic to membrane	1	2183	0.75	1
Cellular Component	cytoplasm	4	3593	0.17	1
Cellular Component	organelle membrane	1	456	0.25	1
Cellular Component	plasma membrane part	1	130	0.077	1
Cellular Component	intracellular	5	9403	0.72	1
Cellular Component	organelle inner membrane	1	212	0.12	1
Cellular Component	cell	7	13914	0.8	1
Cellular Component	mitochondrial envelope	1	280	0.16	1
Cellular Component	membrane part	2	2684	0.5	1
Cellular Component	actin cytoskeleton	1	246	0.14	1
Cellular Component	extracellular region	2	583	0.049	1
Cellular Component	plasma membrane	1	149	0.088	1
